# Supplementary material for: A prediction modeling based on SNOT-22 score for endoscopic nasal septoplasty: a retrospective study
Source: PeerJ. 2020 Sep 11;8:e9890. doi: 10.7717/peerj.9890 (PMC7489239; doi:10.7717/peerj.9890)
Supplement: Supplemental Information 1 [file peerj-08-9890-s001.xls]

## Sheet: original data 
id	status	gender	age	Inferior_Turbinoplasty	Middle_Turbinoplasty	Endoscopic_Sinus_Surgery	Augmentation_Rhinoplasty	RFVR_Of_the_Inferior_Turbinate	Nasal_Bone_Fracture_Reduction	Family_History	Smoking	High_Blood_Pressure	Diabetes	Seansonal_Allergy_History	Intranasal_Corticosteroids_History	Nasosinusitis	Nasal_Surgery_History	History_Of_Nasal_Bone_Fracture	Weight	Height	BMI	Nasal_Polyps	Epistaxis	Atrophic_Rhinitis	Length_Of_Hospital_Stay	Follow_Up_Time	Need_To_Blow_Nose	Runny_Nose	Post_Nasal_Discharge	Thick_Nasal_Discharge	Sneezing	Cough	Sense_Of_Taste_Or_Smell	Congestion_Of_Nose	Ear_Fullness	Ear_Pain	Dizziness	Facial_Pain	Difficulty_Falling_Asleep	Walking_Up_At_Night	Lack_Of_A_Good_Sleep	Waking_Up_Tired	Fatigue_During_The_Day	Reduced_Productivity	Reduced_Concentration	Frustated_Restless_Irrtable	Sad	Embrrassed	Total_Score
1	Effective	Male	30	YES	NO	NO	NO	NO	NO	NO	NO	NO	NO	YES	YES	NO	NO	NO	80	183	23.8884	NO	NO	NO	5	3.63562	1	0	0	0	0	0	0	3	1	0	3	4	4	4	4	4	4	3	3	2	2	3	45
2	Effective	Male	34	YES	NO	NO	NO	NO	NO	NO	YES	NO	NO	NO	NO	YES	NO	NO	61	159	24.1288	NO	YES	NO	5	1.34521	3	4	3	3	1	1	2	5	3	1	2	4	3	3	2	3	3	1	3	2	1	1	54
3	Effective	Female	22	NO	NO	NO	YES	NO	NO	NO	NO	NO	NO	NO	NO	NO	NO	NO	55	155	22.8928	NO	NO	NO	5	1.6274	2	4	1	1	4	0	0	4	1	1	3	4	2	2	2	2	2	2	2	1	0	0	40
4	Ineffective	Male	60	NO	NO	YES	NO	NO	NO	NO	YES	NO	NO	NO	NO	YES	NO	NO	70	176	22.5981	NO	NO	NO	4	2.29863	1	0	3	3	0	2	1	3	4	1	0	0	1	1	1	1	1	0	0	0	0	0	23
5	Ineffective	Female	57	NO	NO	NO	NO	NO	NO	NO	NO	YES	NO	NO	YES	YES	YES	NO	70	149	31.5301	YES	NO	NO	5	3.36712	3	0	2	4	0	0	0	4	3	0	2	0	0	0	0	0	3	1	1	0	0	0	23
6	Ineffective	Male	47	NO	NO	YES	NO	NO	NO	NO	YES	NO	NO	NO	NO	NO	NO	YES	72	170	24.9135	YES	NO	NO	4	4.24658	0	0	0	0	0	0	3	5	3	0	0	3	3	3	2	3	3	4	4	2	2	1	41
7	Effective	Male	42	YES	NO	NO	NO	YES	NO	YES	NO	NO	YES	YES	YES	YES	NO	NO	65	170	22.4913	NO	NO	NO	5	2.02466	2	4	1	0	4	1	0	1	0	0	0	1	1	0	0	0	0	0	1	1	0	2	19
8	Effective	Female	46	YES	NO	NO	NO	NO	NO	NO	NO	YES	NO	NO	NO	YES	NO	NO	75	160	29.2969	NO	NO	NO	5	0.227397	3	1	4	3	0	3	1	1	1	0	0	4	3	1	3	3	3	3	2	2	2	1	44
9	Effective	Female	52	NO	NO	NO	NO	NO	NO	NO	NO	NO	NO	NO	NO	NO	NO	NO	60	167	21.5139	NO	YES	NO	5	0.183562	2	2	1	1	1	1	0	3	5	2	3	4	3	1	0	3	0	3	2	1	1	1	40
10	Ineffective	Female	52	NO	NO	NO	NO	NO	NO	NO	NO	NO	YES	NO	NO	NO	YES	YES	50	146	23.4566	YES	NO	NO	5	1.70411	3	4	2	1	1	1	5	5	3	0	4	4	4	2	4	3	3	3	3	3	2	2	62
11	Effective	Male	17	NO	NO	NO	NO	NO	NO	NO	NO	NO	NO	NO	NO	YES	NO	YES	59	176	19.047	YES	NO	NO	4	0.0547945	2	2	1	1	1	1	0	3	4	4	3	4	3	1	3	3	3	3	3	1	1	1	48
12	Effective	Male	18	YES	NO	NO	NO	NO	NO	YES	NO	NO	NO	YES	YES	NO	NO	NO	60	167	21.5139	NO	NO	NO	5	1.18082	3	5	3	1	5	1	1	5	3	1	4	4	3	1	3	2	2	2	2	2	2	2	57
13	Effective	Male	39	NO	NO	NO	NO	NO	NO	NO	NO	NO	NO	NO	NO	NO	NO	YES	70	182	21.1327	YES	NO	NO	5	3.86575	3	1	1	1	1	1	1	4	3	1	5	5	3	3	3	4	4	4	4	4	4	3	63
14	Effective	Male	19	NO	NO	YES	NO	NO	NO	NO	YES	NO	NO	YES	NO	YES	NO	NO	55	180	16.9753	NO	NO	NO	5	0.221918	4	1	3	4	1	3	1	1	0	0	0	3	0	0	0	0	0	0	0	0	0	0	21
15	Effective	Male	29	YES	NO	NO	NO	NO	NO	YES	YES	NO	NO	YES	YES	NO	NO	NO	56	158	22.4323	NO	NO	NO	5	2.86849	3	5	3	1	5	2	1	5	3	1	4	3	2	2	2	2	2	2	2	3	2	2	57
16	Ineffective	Male	50	NO	NO	YES	NO	NO	NO	NO	NO	NO	NO	NO	NO	YES	YES	NO	73	161	28.1625	NO	NO	NO	4	4.4274	2	2	2	2	2	2	4	5	3	0	4	5	5	5	5	4	4	4	4	4	4	3	75
17	Effective	Male	40	NO	NO	NO	NO	NO	YES	NO	YES	NO	NO	NO	NO	NO	NO	YES	65	160	25.3906	YES	YES	NO	6	2.26575	3	2	2	2	2	2	4	4	3	2	4	4	2	2	2	2	2	2	2	1	1	1	51
18	Effective	Male	18	YES	NO	NO	NO	NO	NO	YES	NO	NO	NO	YES	NO	NO	NO	NO	48	161	18.5178	NO	NO	NO	4	0.0547945	4	4	3	0	5	2	0	5	3	0	4	3	3	2	3	3	3	3	3	2	2	1	58
19	Effective	Male	21	NO	NO	NO	NO	NO	NO	NO	NO	NO	NO	NO	NO	NO	NO	NO	80	174	26.4236	NO	YES	NO	3	3.61644	4	4	2	1	2	2	1	5	5	2	4	3	2	1	1	1	1	1	1	1	1	1	46
20	Effective	Male	18	YES	NO	NO	NO	NO	NO	NO	NO	NO	NO	YES	NO	NO	NO	NO	70	170	24.2215	NO	NO	NO	4	4.13973	4	5	3	0	4	2	0	5	4	0	4	3	3	2	2	2	2	2	2	1	1	0	51
21	Ineffective	Female	41	NO	NO	NO	NO	YES	NO	NO	NO	NO	NO	NO	NO	YES	NO	NO	55	160	21.4844	NO	NO	NO	4	2.81096	1	5	1	1	1	0	0	0	0	0	0	0	0	0	1	1	1	1	1	1	0	0	15
22	Ineffective	Male	48	NO	NO	NO	NO	NO	NO	NO	YES	YES	NO	NO	NO	NO	NO	NO	69	162	26.2917	NO	NO	NO	5	4.38356	3	3	2	0	3	3	3	5	4	1	4	3	2	4	4	4	4	4	4	2	2	3	67
23	Ineffective	Male	34	NO	NO	NO	NO	NO	NO	NO	NO	NO	NO	NO	NO	NO	YES	NO	58	177	18.5132	NO	NO	NO	6	2.75342	4	0	0	3	4	1	4	5	4	1	4	3	5	5	5	5	5	5	5	5	5	4	82
24	Effective	Male	21	NO	NO	NO	NO	NO	NO	NO	NO	NO	NO	NO	NO	NO	YES	NO	52	173	17.3745	NO	NO	NO	5	4.63288	5	1	3	5	1	1	4	5	3	1	4	5	5	5	5	5	5	5	5	5	5	5	88
25	Effective	Male	37	NO	NO	NO	YES	NO	NO	NO	NO	NO	NO	NO	YES	NO	YES	NO	60	174	19.8177	NO	NO	NO	4	1.51233	2	5	2	1	4	1	2	5	3	1	3	4	2	3	4	3	3	3	3	3	3	3	63
26	Ineffective	Male	30	NO	NO	NO	NO	NO	NO	NO	NO	NO	YES	NO	YES	NO	YES	NO	86	170	29.7578	NO	NO	YES	5	0.879452	4	2	2	1	2	2	3	5	3	3	3	4	4	5	4	3	3	5	5	5	5	5	78
27	Ineffective	Male	40	NO	NO	YES	NO	NO	NO	NO	YES	NO	NO	NO	NO	YES	NO	NO	65	171	22.2291	NO	YES	NO	5	3.09863	4	4	3	2	3	2	2	5	3	3	3	4	3	3	2	2	2	2	2	3	3	2	62
28	Effective	Male	52	YES	NO	NO	NO	NO	NO	NO	NO	NO	YES	NO	NO	NO	NO	NO	62	168	21.9671	NO	NO	NO	4	0.361644	4	3	3	2	3	3	4	5	4	3	4	4	3	3	3	3	3	3	3	3	3	3	72
29	Effective	Male	25	NO	NO	NO	NO	NO	NO	NO	NO	NO	NO	NO	YES	YES	YES	NO	66	175	21.551	NO	NO	NO	5	1.00822	5	3	3	5	2	4	5	5	4	4	4	4	4	4	4	4	4	3	1	3	3	3	81
30	Effective	Female	34	NO	NO	NO	NO	NO	NO	NO	NO	NO	NO	NO	NO	NO	YES	NO	48	160	18.75	NO	NO	NO	5	0.509589	4	3	4	1	3	3	3	5	3	3	4	3	3	3	3	3	3	3	3	3	3	3	69
31	Effective	Male	18	YES	NO	NO	NO	NO	NO	YES	NO	NO	NO	NO	NO	NO	NO	NO	80	180	24.6914	NO	NO	NO	5	2.61918	3	3	3	4	3	3	3	5	4	4	3	4	3	3	3	3	3	3	3	3	3	3	72
32	Effective	Male	24	YES	NO	NO	NO	NO	NO	YES	YES	NO	NO	YES	NO	NO	NO	NO	60	162	22.8624	NO	NO	NO	5	0.547945	5	5	3	3	5	3	3	5	4	4	3	3	3	3	3	3	3	3	3	3	3	3	76
33	Effective	Female	26	NO	NO	NO	YES	NO	NO	NO	NO	NO	NO	NO	NO	NO	NO	NO	55	165	20.202	NO	NO	NO	4	0.591781	5	5	2	2	5	2	4	5	4	4	4	3	3	3	3	3	3	3	2	3	3	3	74
34	Effective	Female	24	YES	NO	NO	NO	NO	NO	YES	NO	NO	NO	NO	YES	NO	NO	NO	76	171	25.9909	NO	NO	NO	5	0.605479	4	5	4	1	5	1	2	5	5	3	3	3	3	3	3	3	3	3	3	3	3	3	71
35	Effective	Male	47	NO	NO	NO	NO	NO	NO	YES	YES	NO	NO	NO	YES	NO	NO	NO	71	156	29.1749	NO	NO	NO	9	2.84384	4	4	5	3	4	4	5	5	5	5	5	5	5	4	4	4	4	4	4	4	4	4	95
36	Effective	Female	40	NO	NO	NO	NO	NO	NO	NO	NO	NO	NO	NO	NO	NO	NO	NO	66	154	27.8293	NO	NO	NO	4	1.74247	4	3	4	1	4	3	5	5	5	4	4	4	4	4	4	4	4	4	4	4	4	4	86
37	Effective	Male	17	YES	NO	YES	NO	YES	NO	NO	NO	NO	NO	NO	NO	YES	NO	NO	56	152	24.2382	NO	YES	NO	5	1.89589	4	4	4	1	5	4	5	5	4	4	4	4	5	5	4	4	4	4	2	4	4	3	87
38	Effective	Male	38	NO	NO	NO	NO	NO	NO	NO	NO	NO	NO	NO	YES	YES	NO	NO	66	162	25.1486	NO	NO	NO	7	0.419178	4	5	3	2	5	3	4	5	3	3	3	5	4	4	4	4	4	4	1	4	3	2	79
39	Effective	Female	30	NO	NO	NO	NO	NO	NO	YES	YES	NO	NO	NO	YES	NO	NO	NO	64	165	23.5078	NO	NO	NO	5	2.04384	4	1	1	1	5	3	5	5	5	4	4	5	4	4	4	4	4	4	4	4	3	3	81
40	Effective	Male	25	NO	NO	NO	NO	NO	NO	NO	NO	NO	NO	NO	YES	NO	NO	NO	57	165	20.9366	NO	NO	NO	5	0.452055	5	0	5	5	5	3	4	5	4	4	4	3	3	3	3	3	3	3	5	2	2	2	76
41	Effective	Male	30	YES	NO	NO	NO	NO	NO	YES	YES	NO	NO	YES	YES	NO	NO	NO	62.5	168	22.1443	NO	NO	NO	5	2.06301	5	5	4	4	5	3	5	5	4	4	4	5	5	4	4	4	4	4	4	3	3	3	91
42	Effective	Female	24	NO	NO	NO	NO	NO	NO	NO	NO	NO	NO	NO	NO	NO	NO	NO	67	166	24.3141	NO	NO	NO	4	1.72329	5	2	2	2	2	2	5	5	2	2	3	5	4	4	4	4	4	4	4	3	3	3	74
43	Effective	Male	19	NO	NO	NO	YES	NO	NO	YES	NO	NO	NO	NO	NO	NO	NO	NO	90	180	27.7778	NO	NO	NO	5	0.131507	3	3	3	3	3	3	4	5	4	4	3	3	3	3	3	3	3	2	2	2	2	2	66
44	Ineffective	Male	53	NO	NO	YES	NO	NO	NO	NO	NO	NO	NO	NO	NO	YES	NO	NO	70	167	25.0995	NO	NO	NO	5	1.44932	5	2	4	4	2	2	5	5	4	4	4	4	3	3	3	3	3	3	3	2	2	2	72
45	Effective	Female	30	NO	NO	NO	NO	NO	NO	NO	YES	NO	NO	NO	NO	NO	NO	YES	67	157	27.1816	YES	NO	NO	5	1.94795	4	5	3	2	5	3	5	5	4	4	4	5	4	4	4	4	4	4	4	3	3	3	86
46	Effective	Male	34	YES	NO	NO	NO	NO	NO	NO	NO	YES	NO	NO	NO	NO	NO	NO	56	169	19.6072	NO	NO	NO	4	0.687671	5	3	3	5	5	3	5	5	5	4	4	2	2	2	2	2	2	2	2	2	2	2	69
47	Effective	Female	51	YES	YES	NO	NO	NO	NO	NO	NO	NO	NO	NO	NO	NO	NO	NO	62.5	176	20.1769	NO	NO	NO	4	0.30411	5	5	4	2	5	3	2	5	4	3	3	2	2	2	2	2	2	2	2	2	2	2	63
48	Ineffective	Male	43	NO	YES	NO	NO	NO	NO	NO	NO	NO	NO	YES	NO	NO	NO	NO	64	169	22.4082	NO	NO	NO	4	2.22192	3	2	5	5	3	3	2	2	2	2	2	2	2	2	2	2	2	2	3	2	2	2	54
49	Effective	Male	42	YES	NO	NO	NO	NO	NO	YES	NO	NO	NO	YES	NO	NO	NO	NO	71	167	25.4581	NO	NO	NO	4	0.783562	4	4	4	2	5	4	5	5	4	4	3	3	3	3	3	3	3	2	5	2	2	2	75
50	Effective	Male	39	NO	NO	NO	NO	NO	NO	NO	YES	NO	NO	NO	NO	NO	NO	YES	60	185	17.531	YES	YES	NO	4	1.37808	2	2	3	2	2	3	2	2	2	2	2	2	3	4	4	4	4	4	4	4	4	4	65
51	Ineffective	Male	63	YES	NO	YES	NO	NO	NO	NO	YES	YES	NO	NO	NO	YES	NO	NO	62	158	24.8358	NO	NO	NO	4	0.284932	4	2	2	2	2	2	2	2	2	2	4	5	5	5	4	4	4	4	3	4	4	4	72
52	Effective	Male	32	NO	NO	NO	NO	NO	NO	NO	YES	NO	NO	NO	NO	NO	NO	YES	60	167	21.5139	YES	NO	NO	4	0.265753	4	3	3	2	4	2	2	5	4	4	3	4	3	3	3	3	3	3	3	3	3	2	69
53	Effective	Male	34	YES	NO	NO	NO	NO	NO	NO	NO	NO	NO	NO	NO	NO	NO	NO	70	176	22.5981	NO	NO	NO	4	0.783562	4	4	4	3	5	4	4	5	5	5	4	4	4	5	4	4	4	4	4	4	3	2	89
54	Effective	Male	25	NO	NO	NO	NO	NO	NO	NO	YES	NO	NO	NO	YES	NO	NO	NO	63	166	22.8625	NO	NO	NO	5	4.04384	4	4	3	2	4	3	5	5	5	4	3	3	4	4	4	4	4	4	2	4	4	4	83
55	Effective	Male	58	NO	NO	NO	NO	NO	NO	NO	YES	YES	NO	NO	NO	YES	NO	NO	80	161	30.863	NO	YES	NO	5	3.46027	3	3	4	3	4	3	3	3	3	3	3	2	2	2	2	2	2	2	2	2	2	2	57
56	Effective	Male	36	NO	NO	NO	NO	NO	NO	NO	NO	NO	NO	NO	NO	NO	YES	NO	78	166	28.306	NO	NO	NO	5	2.83014	4	4	3	2	5	3	4	5	5	4	4	4	4	4	4	4	4	4	4	3	3	3	84
57	Effective	Female	45	YES	NO	NO	NO	NO	NO	YES	NO	YES	NO	NO	YES	NO	NO	NO	55	150	24.4444	NO	NO	NO	5	3.78904	4	4	4	2	5	4	4	5	4	4	4	4	4	4	4	4	4	4	4	3	3	3	85
58	Effective	Male	19	YES	YES	NO	NO	NO	NO	NO	NO	NO	NO	YES	NO	NO	NO	NO	63	168	22.3214	NO	YES	NO	6	3.06027	3	2	2	2	4	2	4	5	4	4	4	4	4	4	4	4	4	4	4	4	3	3	78
59	Effective	Male	32	NO	NO	NO	NO	NO	NO	NO	NO	NO	NO	NO	NO	NO	NO	NO	48	172	16.225	NO	NO	YES	10	4.4274	5	2	3	5	2	3	4	5	4	4	4	4	4	4	4	4	4	4	4	4	4	4	85
60	Effective	Male	52	NO	NO	NO	NO	NO	NO	NO	NO	YES	YES	NO	NO	NO	NO	NO	65	164	24.1672	NO	YES	NO	5	3.96164	2	2	2	2	2	2	2	2	2	2	2	2	2	2	2	2	2	2	2	2	2	2	44
61	Effective	Female	50	NO	NO	NO	NO	NO	NO	NO	NO	NO	NO	YES	YES	YES	NO	NO	65	160	25.3906	NO	NO	NO	7	3.50137	4	4	3	3	5	3	4	5	4	4	4	3	3	3	3	3	3	4	4	3	3	3	78
62	Effective	Male	29	NO	YES	NO	NO	YES	NO	YES	YES	NO	NO	YES	NO	NO	NO	NO	66	179	20.5986	NO	NO	NO	4	3.93973	3	5	3	2	5	3	4	5	4	4	4	3	3	3	3	3	3	4	4	2	2	2	74
63	Effective	Female	25	NO	NO	NO	NO	NO	YES	YES	NO	NO	NO	NO	NO	NO	NO	NO	67	159	26.5021	NO	NO	NO	5	4.36164	4	5	3	2	5	2	4	5	4	4	4	2	2	3	3	3	3	3	3	3	2	2	74
64	Effective	Female	61	NO	NO	YES	NO	NO	NO	YES	NO	YES	NO	YES	NO	YES	NO	NO	58.5	158	23.4337	NO	YES	NO	5	0.29863	5	3	4	5	5	2	3	5	4	4	4	4	3	3	3	3	3	3	3	3	3	3	78
65	Effective	Female	20	NO	NO	NO	NO	NO	NO	NO	NO	NO	NO	NO	NO	NO	NO	NO	50	160	19.5312	NO	NO	NO	4	0.150685	3	3	2	2	4	2	2	4	3	3	2	2	2	2	2	1	1	1	0	1	1	1	44
66	Effective	Female	28	YES	NO	NO	NO	NO	NO	NO	NO	NO	NO	YES	NO	NO	NO	NO	52	152	22.5069	NO	NO	NO	5	1.3726	5	2	4	5	3	2	3	5	4	4	4	3	3	2	1	1	1	1	1	1	1	1	57
67	Effective	Male	40	YES	NO	NO	NO	NO	NO	YES	YES	NO	NO	NO	YES	NO	NO	NO	75	170	25.9516	NO	NO	NO	4	0.49589	4	5	3	3	5	3	3	5	5	5	5	5	5	5	4	4	4	4	4	4	4	4	93
68	Ineffective	Male	55	YES	NO	NO	NO	NO	NO	NO	YES	YES	YES	NO	NO	YES	NO	NO	68	168	24.093	NO	NO	NO	4	0.745205	3	5	4	4	5	2	4	4	4	3	3	3	4	4	4	4	4	4	3	4	4	4	83
69	Effective	Male	17	YES	NO	NO	NO	NO	NO	NO	NO	NO	NO	YES	NO	NO	NO	NO	70	178	22.0932	NO	NO	NO	3	0.0356164	4	2	2	2	2	3	2	5	3	3	3	3	3	3	2	2	2	2	2	2	2	2	56
70	Effective	Male	50	YES	YES	NO	NO	NO	NO	NO	YES	NO	NO	YES	YES	NO	NO	NO	58	176	18.7242	NO	NO	NO	4	0.438356	5	5	3	2	5	3	3	5	4	2	3	2	2	2	2	2	2	4	4	3	2	3	68
71	Effective	Male	29	YES	NO	NO	NO	NO	NO	NO	NO	YES	NO	NO	NO	NO	NO	NO	70	170	24.2215	NO	YES	NO	4	3.69863	4	2	3	3	2	2	4	5	3	2	4	3	3	3	3	3	3	3	3	2	3	2	65
72	Effective	Male	37	NO	NO	NO	NO	NO	NO	NO	NO	NO	NO	YES	YES	NO	NO	NO	78.5	169	27.485	NO	NO	NO	5	1.2	3	3	2	3	5	4	4	5	3	3	3	2	2	2	2	2	2	3	3	3	2	2	63
73	Effective	Male	44	NO	NO	NO	NO	NO	NO	NO	NO	NO	NO	NO	NO	NO	NO	NO	63	156	25.8876	NO	NO	NO	5	0.663014	3	2	2	2	2	2	2	5	4	2	3	3	2	2	2	2	2	4	4	3	3	3	59
75	Effective	Male	44	NO	YES	NO	NO	YES	NO	YES	NO	YES	NO	YES	YES	NO	NO	NO	70	170	24.2215	NO	NO	NO	4	3.69863	4	2	2	2	2	2	2	5	5	5	5	4	5	5	5	5	5	5	5	5	5	5	90
76	Ineffective	Female	51	NO	NO	NO	NO	NO	NO	YES	NO	YES	NO	NO	NO	YES	NO	NO	72.5	169	25.3843	NO	YES	NO	4	1.74247	4	5	4	2	5	2	2	5	4	2	3	3	3	3	3	3	3	4	4	4	3	2	73
77	Effective	Male	44	YES	NO	NO	NO	NO	NO	NO	YES	NO	NO	YES	NO	YES	NO	NO	50	147	23.1385	NO	NO	NO	7	1.6274	4	5	4	3	5	3	4	5	3	2	3	2	2	2	2	3	3	3	3	2	2	2	67
78	Effective	Male	52	YES	NO	NO	NO	NO	NO	NO	YES	YES	NO	YES	NO	NO	NO	NO	66	154	27.8293	NO	NO	NO	5	2.00548	4	2	4	4	5	3	3	5	3	2	3	3	2	2	2	2	2	2	2	2	2	1	60
79	Effective	Female	34	YES	NO	NO	NO	NO	NO	NO	NO	NO	NO	YES	YES	NO	NO	NO	46	148	21.0007	NO	NO	NO	5	3.23288	4	5	4	2	2	2	4	5	5	2	4	3	3	3	3	3	3	3	3	4	4	3	74
80	Ineffective	Female	22	YES	NO	NO	NO	NO	NO	YES	YES	NO	NO	NO	YES	NO	YES	NO	70	170	24.2215	NO	NO	NO	3	3.31507	4	5	4	2	5	3	3	4	2	2	3	3	3	2	3	3	3	3	3	3	4	4	71
81	Effective	Male	43	YES	NO	NO	NO	NO	NO	NO	NO	YES	NO	YES	YES	NO	NO	NO	63	162	24.0055	NO	YES	NO	5	0.490411	4	5	4	2	4	4	5	5	3	2	3	3	4	3	3	3	4	4	3	4	4	3	79
82	Effective	Female	32	YES	NO	NO	NO	NO	NO	NO	NO	NO	NO	NO	NO	NO	NO	NO	61	159	24.1288	NO	NO	NO	4	1.72329	4	2	3	4	4	3	3	5	3	2	2	2	2	2	2	2	2	2	0	2	2	2	55
83	Effective	Male	29	NO	NO	NO	NO	NO	NO	NO	YES	NO	NO	YES	NO	NO	NO	NO	62	168	21.9671	NO	NO	NO	4	1.26301	5	2	3	4	3	3	3	5	3	3	3	4	3	3	4	4	4	4	2	4	3	3	75
84	Effective	Male	64	NO	NO	NO	NO	NO	NO	NO	NO	YES	YES	YES	YES	YES	NO	NO	90	186	26.0146	NO	NO	NO	4	1.60822	4	3	3	4	4	4	5	5	3	2	3	3	2	2	2	2	2	2	2	2	2	2	63
85	Ineffective	Male	38	NO	NO	NO	NO	NO	NO	NO	NO	NO	NO	NO	YES	NO	NO	NO	64	170	22.1453	NO	NO	NO	5	1.46849	4	5	3	2	2	2	2	5	4	4	4	2	4	4	4	4	4	4	3	4	3	2	75
86	Effective	Male	27	YES	NO	NO	NO	NO	NO	NO	NO	NO	NO	NO	NO	NO	NO	NO	59	165	21.6713	NO	NO	NO	6	2.40822	3	1	1	1	1	1	3	4	4	2	4	4	3	3	4	4	4	4	2	3	3	3	62
87	Ineffective	Male	30	YES	YES	NO	NO	NO	NO	YES	NO	NO	NO	YES	NO	YES	NO	NO	85	169	29.7609	NO	NO	NO	4	1.10959	2	2	2	2	2	2	2	4	1	1	1	1	1	1	1	1	1	1	2	1	1	1	33
88	Ineffective	Male	56	NO	NO	NO	NO	NO	NO	YES	NO	NO	NO	NO	NO	NO	YES	NO	67	166	24.3141	NO	YES	NO	4	3.10411	1	1	1	1	1	1	1	1	1	1	1	5	3	3	3	2	2	4	4	3	3	1	44
89	Effective	Female	29	YES	NO	NO	NO	NO	NO	NO	YES	NO	YES	NO	YES	NO	NO	NO	64	171	21.8871	NO	NO	NO	5	3.40548	2	2	2	2	2	2	2	5	2	1	1	1	1	1	1	1	1	1	1	1	1	1	34
90	Effective	Female	27	NO	NO	NO	NO	NO	NO	NO	NO	NO	NO	YES	NO	NO	NO	NO	61.5	162	23.4339	NO	NO	NO	5	1.89041	4	4	3	0	4	2	4	5	3	2	3	3	1	3	3	3	3	3	3	4	3	3	66
91	Effective	Male	31	NO	NO	NO	NO	NO	NO	NO	NO	NO	NO	NO	NO	NO	NO	NO	70.5	165	25.8953	NO	YES	NO	7	1.35068	1	1	1	1	1	1	1	1	1	1	1	1	1	1	1	1	1	1	1	1	1	1	22
92	Effective	Male	66	NO	NO	NO	NO	NO	NO	NO	YES	NO	NO	YES	NO	YES	NO	NO	60	164	22.3081	NO	NO	NO	5	0.356164	4	5	2	2	5	2	2	5	2	2	2	2	2	4	2	3	3	3	3	3	2	2	62
93	Effective	Male	17	YES	YES	NO	NO	NO	NO	YES	YES	NO	NO	NO	NO	NO	NO	NO	60	163	22.5827	NO	NO	NO	5	0.534247	1	1	1	1	1	1	1	5	1	1	1	1	1	1	1	1	1	1	0	1	1	1	25
94	Effective	Male	29	NO	NO	NO	NO	NO	NO	YES	NO	NO	NO	NO	YES	NO	YES	NO	59	160	23.0469	NO	NO	NO	4	4.08219	4	2	2	4	2	2	3	4	2	2	2	2	2	2	2	1	1	1	1	5	1	1	48
95	Ineffective	Male	61	YES	NO	NO	NO	NO	NO	NO	YES	NO	NO	NO	NO	YES	NO	NO	59	161	22.7615	NO	NO	NO	5	1.04658	2	2	1	3	1	1	1	3	1	1	1	4	2	2	2	2	2	1	2	1	1	1	37
96	Effective	Male	46	NO	NO	NO	NO	NO	NO	NO	NO	NO	NO	YES	NO	NO	NO	NO	80	179	24.968	NO	NO	NO	7	0.783562	4	4	2	2	5	4	3	5	3	2	4	3	4	4	4	4	4	4	4	3	3	2	77
97	Effective	Male	29	YES	NO	NO	NO	NO	NO	YES	NO	NO	NO	NO	NO	NO	NO	NO	67	174	22.1297	NO	YES	NO	5	2.71233	1	1	1	1	1	1	1	1	1	1	1	1	1	1	1	1	3	1	1	2	1	1	25
98	Ineffective	Male	31	NO	NO	NO	NO	NO	NO	YES	YES	NO	NO	NO	YES	YES	YES	YES	82	177	26.1738	YES	NO	NO	5	0.931507	4	3	3	3	2	2	4	5	4	2	4	4	3	3	3	3	3	3	3	3	3	3	70
99	Effective	Male	51	NO	NO	YES	YES	NO	NO	NO	YES	NO	NO	YES	YES	NO	NO	NO	80	180	24.6914	NO	NO	NO	3	3.3863	3	3	3	3	4	3	5	5	4	4	4	3	4	3	3	3	3	3	3	3	2	2	73
100	Effective	Male	45	YES	NO	NO	NO	NO	NO	NO	NO	NO	YES	NO	YES	NO	YES	NO	60	158	24.0346	NO	NO	NO	4	1.37808	3	2	2	2	2	2	2	5	2	2	2	1	3	1	3	3	3	3	3	1	1	1	49
101	Effective	Male	37	YES	NO	NO	NO	NO	NO	YES	NO	NO	NO	NO	NO	NO	NO	NO	62	169	21.7079	NO	NO	NO	5	0.879452	4	4	3	2	4	2	4	5	3	3	3	3	3	3	3	3	3	3	5	3	3	2	71
102	Effective	Male	18	NO	NO	NO	NO	NO	NO	NO	NO	NO	NO	YES	NO	NO	NO	NO	70	175	22.8571	NO	NO	NO	5	1.14247	1	0	2	1	2	2	1	1	0	2	0	1	1	0	1	1	2	3	2	3	3	3	32
103	Ineffective	Male	37	YES	NO	NO	NO	NO	NO	NO	YES	NO	NO	NO	NO	NO	NO	YES	57	164	21.1927	YES	NO	NO	4	2.7589	3	1	1	1	1	1	3	4	2	1	1	1	1	1	1	1	1	1	0	1	1	3	31
104	Effective	Male	29	YES	NO	NO	NO	NO	NO	NO	NO	NO	NO	NO	NO	YES	NO	NO	72.5	179	22.6273	NO	NO	NO	4	1.09863	3	3	2	2	4	2	3	5	3	2	3	4	3	3	3	3	4	4	3	3	4	3	69
105	Effective	Male	24	NO	NO	NO	NO	NO	YES	NO	NO	NO	NO	NO	NO	NO	NO	YES	79	188	22.3517	YES	NO	NO	4	4.4	3	2	2	2	2	2	3	4	3	1	3	1	1	1	1	1	1	3	3	4	3	4	50
106	Effective	Male	65	YES	NO	NO	NO	NO	NO	NO	NO	YES	NO	NO	NO	NO	NO	NO	73	164	27.1416	NO	NO	NO	4	0.246575	4	2	3	2	2	3	4	4	4	2	4	4	2	4	4	5	4	5	5	3	4	3	77
107	Effective	Male	24	YES	NO	NO	NO	NO	NO	NO	NO	NO	NO	NO	NO	YES	NO	NO	65	175	21.2245	NO	NO	NO	5	2.44658	3	3	3	2	2	2	3	5	4	4	4	2	2	5	4	4	4	4	4	3	2	2	71
108	Ineffective	Female	29	YES	NO	YES	NO	NO	NO	NO	NO	NO	NO	NO	NO	YES	NO	NO	77.5	167	27.7887	NO	NO	NO	6	4.13425	3	2	4	5	1	4	3	5	3	1	1	3	1	1	1	1	1	4	4	4	3	3	58
109	Effective	Male	28	YES	NO	NO	NO	NO	NO	NO	NO	NO	NO	YES	YES	NO	NO	NO	75	174	24.7721	NO	NO	NO	4	3.79452	3	4	3	2	5	4	4	5	4	3	3	3	3	3	3	3	3	3	1	2	2	2	68
110	Effective	Female	39	NO	NO	NO	YES	NO	NO	NO	NO	NO	NO	NO	YES	NO	YES	NO	48	165	17.6309	NO	YES	NO	4	1.56986	3	4	3	2	4	2	2	5	4	4	3	3	3	4	4	4	4	4	4	3	3	3	75
111	Effective	Male	48	YES	NO	NO	NO	NO	NO	YES	YES	YES	NO	NO	NO	NO	NO	NO	65	168	23.03	NO	NO	NO	4	0.682192	3	3	2	2	4	2	3	5	3	2	3	1	1	1	1	1	3	3	2	3	3	3	54
112	Effective	Male	22	NO	YES	NO	NO	NO	NO	NO	NO	NO	NO	YES	YES	NO	NO	NO	55	180	16.9753	NO	NO	NO	4	1.10959	4	5	3	2	4	3	3	5	3	1	4	3	2	2	2	2	2	4	4	3	3	3	67
113	Effective	Male	19	YES	YES	NO	NO	NO	NO	YES	NO	NO	NO	YES	NO	NO	NO	NO	70	175	22.8571	NO	YES	NO	5	3.13699	4	5	3	3	5	3	5	5	4	4	4	3	3	2	2	2	2	2	2	2	2	2	69
114	Effective	Male	19	NO	NO	NO	NO	NO	NO	NO	NO	NO	NO	YES	NO	NO	NO	NO	55	170	19.0311	NO	NO	NO	5	3.0411	4	3	2	4	5	3	3	5	3	2	3	3	2	2	2	3	4	4	4	4	4	3	72
115	Effective	Male	29	YES	NO	NO	NO	NO	NO	NO	YES	NO	NO	YES	NO	NO	YES	NO	70	175	22.8571	NO	NO	NO	5	3.86575	4	5	4	3	5	4	4	5	4	4	4	4	3	3	3	3	3	3	3	3	3	3	80
116	Effective	Male	22	YES	YES	NO	NO	NO	NO	NO	NO	NO	NO	YES	YES	NO	NO	NO	48	169	16.8061	NO	NO	NO	5	3.09863	4	4	3	4	5	3	4	5	4	3	4	2	2	2	2	4	4	4	4	5	4	4	80
117	Effective	Male	26	YES	NO	NO	NO	NO	NO	YES	NO	NO	NO	NO	NO	NO	NO	NO	55	163	20.7008	NO	NO	NO	5	3.09863	4	4	4	2	3	2	2	5	2	2	2	1	1	1	1	3	1	3	3	3	3	3	55
118	Effective	Female	51	NO	NO	NO	NO	NO	NO	NO	NO	YES	NO	NO	NO	NO	NO	NO	67	159	26.5021	NO	NO	NO	4	0.49589	4	2	4	5	1	3	3	5	1	1	3	1	1	1	1	1	1	3	3	3	3	3	53
119	Ineffective	Male	32	YES	NO	NO	NO	NO	NO	NO	NO	NO	NO	NO	YES	YES	YES	NO	66.5	170	23.0104	NO	NO	YES	5	3.29041	4	3	5	4	3	3	3	5	4	4	4	3	2	2	2	2	2	2	2	2	2	2	65
120	Ineffective	Female	31	NO	NO	NO	NO	NO	NO	NO	NO	YES	NO	NO	NO	NO	YES	NO	90	170	31.1419	NO	NO	NO	6	3.61644	4	5	3	1	4	1	1	3	1	1	1	1	1	1	1	1	1	1	4	5	5	4	50
121	Effective	Female	31	YES	NO	NO	NO	NO	NO	NO	NO	NO	NO	NO	NO	NO	NO	NO	45	161	17.3604	NO	NO	NO	5	1.23836	4	5	4	1	5	3	3	5	3	1	2	3	4	2	1	4	4	3	3	4	3	3	70
123	Effective	Male	43	YES	NO	NO	NO	NO	NO	NO	YES	NO	NO	NO	NO	NO	YES	NO	60	159	23.7332	NO	NO	NO	5	0.030137	5	2	3	4	2	3	3	5	3	2	4	4	3	3	3	3	3	3	5	3	3	3	72
124	Effective	Female	48	NO	NO	YES	NO	NO	NO	YES	NO	YES	NO	NO	YES	NO	NO	NO	65	170	22.4913	NO	NO	NO	4	3.48219	4	5	4	2	3	3	2	5	4	2	3	3	3	3	3	4	4	4	4	4	4	4	77
125	Effective	Male	29	YES	NO	NO	NO	NO	NO	YES	NO	NO	NO	NO	NO	NO	NO	NO	62	163	23.3355	NO	NO	NO	5	2.67397	4	5	4	3	5	3	4	5	4	3	3	3	4	3	4	4	4	4	3	4	5	4	85
126	Effective	Female	33	YES	NO	NO	YES	NO	NO	NO	NO	NO	NO	NO	NO	NO	NO	NO	75	175	24.4898	NO	NO	NO	5	3.73151	4	4	3	2	5	3	2	5	4	2	4	3	2	2	2	4	3	4	3	4	4	4	73
127	Ineffective	Female	62	NO	NO	NO	NO	NO	NO	YES	NO	YES	NO	NO	NO	YES	NO	NO	50	145	23.7812	NO	NO	NO	4	3.40274	2	2	2	3	2	2	2	4	2	3	4	5	4	2	3	3	3	3	3	5	5	4	68
128	Effective	Female	17	NO	NO	NO	NO	NO	NO	NO	NO	NO	NO	NO	NO	NO	NO	NO	65.5	165	24.0588	NO	NO	NO	4	3.58356	2	2	2	2	2	2	2	4	2	2	4	4	4	2	4	4	5	5	2	5	5	5	71
129	Effective	Male	35	YES	NO	NO	NO	NO	NO	NO	NO	NO	NO	NO	YES	YES	NO	NO	66	151	28.9461	NO	NO	NO	5	0.471233	4	2	4	5	3	2	2	4	2	2	3	2	3	2	2	2	3	3	3	4	4	2	63
130	Effective	Female	20	NO	NO	NO	NO	NO	NO	NO	NO	NO	NO	NO	NO	NO	NO	NO	62.5	154	26.3535	NO	NO	NO	5	1.08493	4	1	1	1	1	1	1	5	1	1	3	1	1	1	3	3	3	3	3	3	3	2	46
131	Effective	Female	53	NO	NO	NO	NO	NO	NO	NO	NO	NO	NO	NO	NO	NO	NO	NO	64	163	24.0882	NO	NO	NO	3	4.27397	4	4	4	2	2	3	3	5	3	2	3	4	4	3	4	4	4	4	2	4	4	3	75
132	Effective	Male	24	NO	NO	NO	YES	NO	NO	NO	NO	NO	NO	NO	NO	NO	NO	YES	66	172	22.3094	YES	NO	NO	5	2.83014	3	1	1	1	1	1	3	4	3	1	4	1	1	2	4	4	4	4	4	4	4	4	59
133	Effective	Male	16	NO	NO	NO	NO	YES	NO	NO	NO	NO	NO	YES	NO	NO	NO	NO	70	170	24.2215	NO	NO	NO	4	0.0739726	4	4	3	2	5	3	3	4	2	1	3	1	1	1	1	3	3	3	3	3	3	3	59
134	Effective	Female	31	YES	NO	NO	NO	NO	NO	YES	NO	NO	NO	NO	NO	NO	NO	NO	66	172	22.3094	NO	NO	NO	4	1.92877	2	2	2	2	5	4	2	5	3	2	3	1	1	1	1	2	2	2	2	3	4	4	55
135	Ineffective	Male	52	YES	NO	NO	NO	NO	NO	NO	NO	NO	NO	NO	YES	YES	YES	NO	71	168	25.1559	NO	YES	YES	7	0.515068	0	0	0	0	0	0	3	0	0	1	2	1	2	1	2	3	3	4	3	2	2	1	30
136	Effective	Male	48	NO	NO	NO	NO	YES	NO	NO	YES	NO	NO	NO	YES	NO	NO	NO	60	170	20.7612	NO	NO	NO	6	3.67397	4	5	4	2	5	2	4	5	3	3	3	2	3	3	3	3	3	3	5	3	3	3	74
137	Effective	Male	21	YES	NO	NO	NO	NO	NO	NO	NO	NO	NO	YES	YES	NO	NO	NO	65	170	22.4913	NO	NO	NO	4	1.56986	3	4	2	2	5	3	4	5	3	2	2	2	2	2	2	4	4	4	4	4	4	4	71
138	Effective	Female	26	NO	NO	NO	NO	NO	NO	NO	NO	NO	NO	YES	NO	NO	NO	NO	50	158	20.0288	NO	YES	NO	5	4.13973	5	5	4	2	5	3	5	5	4	2	3	5	5	4	2	4	4	4	5	4	4	2	86
139	Effective	Male	21	NO	NO	NO	NO	YES	NO	NO	NO	NO	NO	NO	NO	NO	NO	NO	87.5	186	25.2919	NO	NO	NO	4	3.12329	4	4	3	3	2	3	1	4	2	2	3	2	2	2	2	2	2	2	2	2	3	3	55
140	Effective	Male	49	NO	NO	NO	NO	NO	NO	NO	NO	NO	NO	YES	YES	YES	YES	NO	77	165	28.2828	NO	NO	NO	4	1.44932	5	2	5	4	4	3	3	4	3	2	3	3	2	4	5	2	4	2	3	3	3	2	71
141	Effective	Male	14	NO	NO	NO	NO	NO	NO	YES	NO	NO	NO	YES	NO	NO	NO	NO	55	157	22.3133	NO	NO	NO	4	0.586301	4	4	4	3	5	3	2	5	4	2	4	2	1	2	4	4	4	4	4	4	4	4	77
142	Effective	Male	20	NO	NO	NO	NO	NO	NO	YES	NO	NO	NO	NO	NO	NO	YES	NO	60	161	23.1473	NO	NO	NO	5	3.00274	4	4	3	2	2	2	2	4	2	2	2	2	2	2	4	4	4	4	5	5	5	5	71
143	Effective	Male	21	NO	NO	NO	NO	NO	YES	NO	NO	NO	NO	YES	YES	NO	NO	YES	60	166	21.7738	YES	NO	NO	0	2.38904	4	4	4	2	5	3	2	5	3	3	4	2	2	2	2	2	2	2	4	4	4	4	69
144	Effective	Female	47	NO	YES	NO	NO	YES	NO	YES	NO	NO	NO	NO	YES	NO	NO	NO	51	158	20.4294	NO	NO	NO	5	2.1589	4	5	3	3	5	3	3	5	3	3	3	4	4	4	4	4	4	4	4	4	3	3	82
145	Effective	Male	27	YES	NO	NO	NO	NO	NO	NO	NO	NO	NO	YES	NO	NO	NO	NO	70	170	24.2215	NO	NO	NO	4	2.49041	3	3	3	2	5	2	3	5	4	4	3	3	3	3	3	3	3	3	3	2	2	2	67
146	Effective	Female	48	YES	NO	NO	NO	NO	NO	NO	NO	NO	NO	NO	NO	NO	NO	YES	71	163	26.7229	YES	NO	NO	5	3.09589	4	4	3	2	1	1	2	5	1	1	1	1	1	1	1	4	3	3	2	3	3	3	50
147	Effective	Male	62	NO	NO	NO	NO	NO	NO	NO	YES	YES	NO	NO	NO	NO	NO	NO	77.5	175	25.3061	NO	NO	NO	4	2.35068	4	3	3	4	5	2	4	5	5	3	3	3	4	4	4	4	4	4	4	2	2	2	78
148	Effective	Male	51	YES	NO	NO	NO	NO	NO	NO	NO	YES	NO	NO	NO	YES	NO	NO	67	157	27.1816	NO	NO	NO	8	0.879452	4	4	3	2	5	2	2	5	4	2	3	2	1	1	1	3	4	4	4	4	4	2	66
149	Ineffective	Male	22	YES	NO	NO	NO	NO	YES	NO	NO	NO	NO	NO	NO	NO	YES	YES	63	178	19.8839	YES	NO	NO	4	0.49589	4	1	1	1	1	1	3	5	2	1	3	3	3	3	4	4	4	4	2	5	5	5	65
150	Effective	Female	47	YES	NO	NO	NO	NO	NO	NO	YES	NO	NO	NO	NO	YES	NO	NO	48	162	18.2899	NO	NO	NO	4	0.150685	3	2	3	2	2	2	5	5	5	3	3	2	2	2	3	3	3	3	3	4	4	3	67
151	Effective	Male	56	YES	NO	NO	NO	NO	NO	NO	NO	NO	YES	NO	NO	YES	NO	NO	76	176	24.5351	NO	NO	NO	5	0.490411	4	4	3	3	4	2	5	5	3	2	4	4	5	2	4	3	3	3	3	4	5	2	77
152	Effective	Female	27	NO	NO	NO	NO	NO	NO	NO	NO	NO	NO	YES	NO	YES	NO	NO	49	155	20.3954	NO	YES	NO	6	0.394521	4	2	3	1	5	3	1	3	2	1	3	1	2	1	2	3	3	4	3	3	4	5	59
153	Effective	Female	33	NO	NO	NO	NO	NO	NO	NO	NO	NO	NO	YES	NO	NO	YES	NO	66	178	20.8307	NO	YES	NO	5	2.10137	4	5	2	2	4	2	2	4	5	5	2	2	2	2	2	2	2	2	1	5	4	5	66
154	Effective	Female	32	NO	NO	YES	NO	NO	NO	NO	NO	NO	NO	NO	NO	NO	NO	NO	48	155	19.9792	NO	NO	NO	5	1.75616	2	2	2	2	2	2	4	5	3	2	4	4	2	1	1	2	2	2	2	4	4	4	58
155	Effective	Male	43	YES	NO	YES	NO	NO	NO	YES	YES	YES	NO	YES	YES	NO	NO	NO	70	173	23.3887	NO	NO	NO	4	0.265753	3	4	3	3	5	3	3	5	4	4	3	2	2	2	2	2	2	2	2	2	3	2	63
156	Effective	Female	30	NO	NO	NO	NO	NO	NO	NO	NO	NO	NO	NO	YES	NO	NO	NO	49	155	20.3954	NO	NO	NO	4	0.476712	5	5	5	2	4	3	2	5	2	2	4	3	1	1	1	3	3	3	3	3	3	3	66
157	Effective	Male	34	NO	YES	NO	NO	NO	NO	YES	YES	NO	NO	NO	YES	YES	NO	NO	63	160	24.6094	NO	NO	NO	5	3.88219	5	2	3	4	2	2	4	5	2	2	2	4	3	2	2	4	2	2	4	4	4	4	68
																													score of SNOT22
Id	Gender	age	Follow_up_time	status	weight	height	BMI	Length_of_stay	need_to_blow_nose	runny_nose	post_nasal_discharge(dripping_at_the_back_of_your_nose)	thick_nasal_discharge	sneezing	cough	sense_of_taste_or_smell	congestion_of_nose	ear_fullness	ear_pain	dizziness	facial_pain	difficulty_falling_asleep	walking_up_at_night	lack_of_a_good_sleep	waking_up_tired	fatigue_during_the_day	reduced_productivity	reduced_concentration	frustated_restless_irrtable	sad	embrrassed	total_score	out_fracture_of_inferior_turbinate	middle_turbinate_plasty	endoscopic_sinus_surgery	augmentation_rhinoplasty	inferior_turbinate_reduction	correction_of nasal deformity	family_history	smoke	high_blood_pressure	diabetes	seansonal_allergy_history	steroid	nasosinusitis	nasal_surgery_history	history_of_nasal_bone_fracture	nasal_polyp	epistaxis	atrophic_rhinitis
1	male	55	0.07	Effective	80	161	30.863	5	3	3	4	3	4	3	3	3	3	3	3	2	3	2	2	2	2	2	2	2	2	3	59	NO	NO	NO	NO	YES	NO	NO	YES	YES	NO	NO	NO	YES	NO	NO	NO	YES	NO
2	male	50	0.65	Effective	58	176	18.7242	4	5	5	3	2	5	3	3	5	4	2	3	2	2	2	2	2	1	4	4	3	3	3	68	NO	YES	NO	NO	NO	NO	NO	YES	NO	NO	YES	YES	NO	NO	NO	NO	NO	NO
3	male	57	0.42	Effective	80	161	30.863	5	3	3	4	3	4	3	3	3	3	3	3	2	2	2	2	2	2	2	2	2	2	2	57	NO	NO	NO	NO	NO	NO	NO	YES	YES	NO	NO	NO	YES	NO	NO	NO	YES	NO
4	male	17	0.2	Effective	70	180	21.6049	4	3	2	2	2	2	2	3	4	3	1	3	1	1	1	1	1	1	3	3	4	3	4	50	NO	NO	NO	NO	NO	YES	NO	NO	NO	NO	NO	NO	NO	NO	YES	YES	NO	NO
5	male	31	0.14	Ineffective	66.5	170	23.0104	5	4	3	5	4	2	3	3	5	4	4	4	3	2	2	2	2	2	2	3	2	2	2	65	YES	NO	NO	NO	YES	NO	NO	NO	NO	NO	NO	YES	YES	NO	NO	NO	NO	YES
6	female	75	0.06	Ineffective	53.5	156	21.9839	4	2	2	2	3	2	2	2	4	2	3	4	5	4	2	3	3	3	3	4	5	5	2	67	YES	NO	YES	NO	NO	NO	YES	YES	YES	NO	NO	NO	NO	NO	NO	NO	NO	NO
7	male	50	0.05	Effective	60.5	163	22.7709	5	5	2	3	4	3	3	3	5	3	2	4	4	3	3	3	3	3	3	5	3	3	3	73	YES	NO	NO	NO	NO	NO	NO	YES	NO	NO	NO	NO	NO	YES	NO	NO	NO	NO
8	female	46	0.59	Effective	51	160	19.9219	5	3	1	4	3	0	3	1	1	1	0	0	4	3	1	3	3	3	3	2	2	2	1	44	YES	NO	NO	NO	NO	NO	NO	NO	YES	NO	NO	NO	NO	NO	NO	NO	NO	NO
9	male	48	0.51	Effective	58	176	18.7242	4	5	5	3	2	5	3	3	5	4	2	3	2	2	2	2	2	2	4	4	3	2	3	68	NO	YES	NO	NO	NO	NO	NO	YES	NO	NO	YES	YES	NO	NO	NO	NO	NO	NO
10	male	30	0.49	Ineffective	66.5	170	23.0104	5	4	3	5	4	3	3	3	5	4	4	4	3	2	2	2	2	2	2	2	2	2	2	65	YES	NO	YES	NO	NO	NO	NO	YES	NO	NO	NO	YES	YES	NO	NO	NO	NO	YES
11	female	39	0.45	Effective	50	165	18.3655	4	3	4	3	2	3	2	2	5	4	4	3	3	3	4	4	4	4	4	4	3	3	3	74	NO	NO	NO	YES	NO	NO	NO	NO	NO	NO	NO	YES	NO	YES	NO	NO	YES	NO
12	female	16	0.39	Effective	53.5	165	19.6511	4	2	2	2	2	2	2	2	4	2	2	4	4	4	2	4	4	5	5	2	5	5	5	71	NO	NO	NO	NO	NO	NO	NO	NO	NO	NO	NO	NO	NO	NO	NO	NO	NO	NO
13	male	42	0.25	Effective	71	178	22.4088	4	4	4	4	2	5	4	5	5	4	4	3	3	3	3	3	3	3	2	5	3	2	2	76	YES	NO	NO	NO	NO	YES	YES	NO	NO	NO	YES	NO	NO	NO	NO	NO	NO	NO
14	male	53	0.13	Effective	80	161	30.863	5	3	3	4	3	4	2	3	3	3	3	3	2	2	2	2	2	2	2	2	2	2	2	56	YES	NO	NO	NO	NO	NO	NO	YES	YES	NO	NO	NO	YES	NO	NO	NO	YES	NO
15	female	27	0.06	Effective	64	171	21.8871	5	2	2	2	2	2	2	2	5	2	1	1	1	1	1	1	2	3	1	1	1	1	1	37	YES	NO	NO	NO	NO	NO	NO	YES	NO	YES	NO	YES	NO	NO	NO	NO	NO	NO
16	female	29	0.64	Effective	51.5	161	19.8681	5	2	2	2	2	2	2	2	5	2	1	1	1	2	1	1	1	1	1	1	1	1	1	35	NO	NO	NO	YES	NO	NO	NO	YES	NO	YES	NO	YES	NO	NO	NO	NO	NO	NO
17	male	23	0.59	Effective	79	188	22.3517	4	3	2	2	2	2	2	3	4	3	1	3	1	1	1	1	1	1	3	3	4	3	4	50	NO	NO	NO	NO	NO	YES	NO	NO	NO	NO	NO	NO	NO	NO	YES	YES	NO	NO
18	female	38	0.55	Effective	48	165	17.6309	4	3	4	3	2	4	2	2	5	4	4	3	3	3	4	4	4	2	4	4	3	3	4	74	NO	NO	NO	YES	NO	NO	NO	NO	NO	NO	NO	YES	NO	YES	NO	NO	YES	NO
19	male	32	0.52	Ineffective	66.5	170	23.0104	5	4	3	5	4	3	1	3	5	4	4	4	3	2	2	2	2	2	2	2	2	2	2	63	YES	NO	NO	NO	NO	NO	NO	NO	NO	NO	NO	YES	YES	YES	NO	NO	NO	YES
20	female	26	0.42	Effective	64	171	21.8871	5	2	2	2	2	2	5	2	5	2	1	1	1	1	1	1	1	1	1	1	1	1	1	37	YES	NO	NO	NO	NO	NO	NO	YES	NO	YES	NO	YES	NO	NO	NO	NO	NO	NO
21	male	40	0.41	Effective	71	167	25.4581	4	4	4	4	2	5	4	5	5	4	4	3	3	3	3	3	3	3	2	5	2	2	2	75	YES	NO	NO	NO	NO	NO	YES	NO	NO	NO	YES	NO	NO	NO	NO	NO	NO	NO
[truncated: 1 more columns]
